# Supplementary material for: Antibiotic Susceptibility and Molecular Typing of Invasive Haemophilus influenzae Isolates, with Emergence of Ciprofloxacin Resistance, 2017–2021, Italy
Source: Microorganisms. 2023 Jan 26;11(2):315. doi: 10.3390/microorganisms11020315 (PMC9965257; doi:10.3390/microorganisms11020315)
Supplement: Supplementary file 1 [file microorganisms-11-00315-s001.zip]

Archive with 1 entries (1 files):
- microorganisms-2144444-supplementary.pdf
